# Supplementary material for: DHODH Inhibition Exerts Synergistic Therapeutic Effect with Cisplatin to Induce Ferroptosis in Cervical Cancer through Regulating mTOR Pathway
Source: Cancers (Basel). 2023 Jan 16;15(2):546. doi: 10.3390/cancers15020546 (PMC9856746; doi:10.3390/cancers15020546)
Supplement: Supplementary file 1 [file cancers-15-00546-s001.zip]

Archive with 3 entries (3 files):
- Densitometry readings-intensity ratio.xlsx
- Figure S1.pdf
- Figure S2.pdf
